# Supplementary material for: Untangling the Effects of Plant Genotype and Soil Conditions on the Assembly of Bacterial and Fungal Communities in the Rhizosphere of the Wild Andean Blueberry (Vaccinium floribundum Kunth)
Source: Microorganisms. 2023 Feb 4;11(2):399. doi: 10.3390/microorganisms11020399 (PMC9961955; doi:10.3390/microorganisms11020399)
Supplement: Supplementary file 1 [file microorganisms-11-00399-s001.zip]

Archive with 1 entries (1 files):
- microorganisms-2146986-supplementary.pdf
